# Supplementary material for: The natural selection of bad science
Source: R Soc Open Sci. 2016 Sep 21;3(9):160384. doi: 10.1098/rsos.160384 (PMC5043322; doi:10.1098/rsos.160384)
Supplement: 2. Source code for agent-based model [file rsos160384supp2.zip]

Archive with 48 entries (35 files):
- BofflandIncentives_v1.0/
- BofflandIncentives_v1.0/.classpath
- __MACOSX/
- __MACOSX/BofflandIncentives_v1.0/
- __MACOSX/BofflandIncentives_v1.0/._.classpath
- BofflandIncentives_v1.0/.DS_Store
- BofflandIncentives_v1.0/.project
- __MACOSX/BofflandIncentives_v1.0/._.project
- BofflandIncentives_v1.0/.settings/
- BofflandIncentives_v1.0/.settings/org.eclipse.jdt.core.prefs
- __MACOSX/BofflandIncentives_v1.0/.settings/
- __MACOSX/BofflandIncentives_v1.0/.settings/._org.eclipse.jdt.core.prefs
- __MACOSX/BofflandIncentives_v1.0/._.settings
- BofflandIncentives_v1.0/bin/
- BofflandIncentives_v1.0/bin/.DS_Store
- BofflandIncentives_v1.0/bin/agents/
- BofflandIncentives_v1.0/bin/agents/AgentsSimulation.class
- __MACOSX/BofflandIncentives_v1.0/bin/
- __MACOSX/BofflandIncentives_v1.0/bin/agents/
- __MACOSX/BofflandIncentives_v1.0/bin/agents/._AgentsSimulation.class
- BofflandIncentives_v1.0/bin/agents/Boffin.class
- __MACOSX/BofflandIncentives_v1.0/bin/agents/._Boffin.class
- BofflandIncentives_v1.0/bin/agents/Data.class
- __MACOSX/BofflandIncentives_v1.0/bin/agents/._Data.class
- BofflandIncentives_v1.0/bin/agents/Evolver.class
- __MACOSX/BofflandIncentives_v1.0/bin/agents/._Evolver.class
- BofflandIncentives_v1.0/bin/agents/Hypothesis.class
- __MACOSX/BofflandIncentives_v1.0/bin/agents/._Hypothesis.class
- __MACOSX/BofflandIncentives_v1.0/bin/._agents
- __MACOSX/BofflandIncentives_v1.0/._bin
- BofflandIncentives_v1.0/src/
- BofflandIncentives_v1.0/src/.DS_Store
- BofflandIncentives_v1.0/src/agents/
- BofflandIncentives_v1.0/src/agents/AgentsSimulation.java
- __MACOSX/BofflandIncentives_v1.0/src/
- __MACOSX/BofflandIncentives_v1.0/src/agents/
- __MACOSX/BofflandIncentives_v1.0/src/agents/._AgentsSimulation.java
- BofflandIncentives_v1.0/src/agents/Boffin.java
- __MACOSX/BofflandIncentives_v1.0/src/agents/._Boffin.java
- BofflandIncentives_v1.0/src/agents/Data.java
- __MACOSX/BofflandIncentives_v1.0/src/agents/._Data.java
- BofflandIncentives_v1.0/src/agents/Evolver.java
- __MACOSX/BofflandIncentives_v1.0/src/agents/._Evolver.java
- BofflandIncentives_v1.0/src/agents/Hypothesis.java
- __MACOSX/BofflandIncentives_v1.0/src/agents/._Hypothesis.java
- __MACOSX/BofflandIncentives_v1.0/src/._agents
- __MACOSX/BofflandIncentives_v1.0/._src
- __MACOSX/._BofflandIncentives_v1.0
