# Supplementary material for: The natural selection of bad science
Source: R Soc Open Sci. 2016 Sep 21;3(9):160384. doi: 10.1098/rsos.160384 (PMC5043322; doi:10.1098/rsos.160384)
Supplement: 2. Source code for agent-based model [file rsos160384supp2.zip › BofflandIncentives_v1.0/.settings/org.eclipse.jdt.core.prefs]

#Mon Jul 21 14:51:06 PDT 2014
eclipse.preferences.version=1
org.eclipse.jdt.core.compiler.codegen.inlineJsrBytecode=enabled
org.eclipse.jdt.core.compiler.codegen.targetPlatform=1.6
org.eclipse.jdt.core.compiler.codegen.unusedLocal=preserve
org.eclipse.jdt.core.compiler.compliance=1.6
org.eclipse.jdt.core.compiler.debug.lineNumber=generate
org.eclipse.jdt.core.compiler.debug.localVariable=generate
org.eclipse.jdt.core.compiler.debug.sourceFile=generate
org.eclipse.jdt.core.compiler.problem.assertIdentifier=error
org.eclipse.jdt.core.compiler.problem.enumIdentifier=error
org.eclipse.jdt.core.compiler.source=1.6
