# Supplementary material for: The natural selection of bad science
Source: R Soc Open Sci. 2016 Sep 21;3(9):160384. doi: 10.1098/rsos.160384 (PMC5043322; doi:10.1098/rsos.160384)
Supplement: 2. Source code for agent-based model [file rsos160384supp2.zip › BofflandIncentives_v1.0/src/agents/AgentsSimulation.java]

package agents;

import java.io.File;
import java.io.FileWriter;
import java.io.IOException;
import java.io.PrintWriter;

import sim.engine.SimState;
import sim.util.Bag;
import sim.util.IntBag;

/* The Natural Selection of Bad Science
 * Code by Paul Smaldino, 2015
 * Paper by Paul Smaldino and Richard McElreath
 * 
 * A model of the dynamics of science, with publication incentives and evolution of research strategies
 * 
 * The model is based on the Boffin model in McElreath & Smaldino's "Population dynamics of scientific discovery" paper,
 * Available here: http://journals.plos.org/plosone/article?id=10.1371%2Fjournal.pone.0136088
 * 
 * Here, labs are rewarded for publications, and so update their research methods in an attempt to maximize these rewards.
 * 
 *  This class sets up the global environment, initializes the model, and controls simulation runs.  
 *  The Boffin class represents the individual labs/researchers. 
 *  The Evolver class controls evolution. 
 *  The Hypothesis class allows us to keep track of a hypothesis's history.
 *  The Data class contains methods for data collection. 
 *  
 *  This code requires the MASON simulation library to be on its build path. The library is available here:
 *  http://cs.gmu.edu/~eclab/projects/mason/
 */

public class AgentsSimulation extends SimState { //extend the class SimState
	
	/*********************** GLOBAL VARIABLES **************************************************/
    //Experiment setup
    public static boolean experimentMode = true; 
    public static long lengthOfSimulations = 1000000; //how many steps in a run? (maximum)
    public static int numberOfSimulations = 50; 	// The number of Simulations -- need more for smoother data. 
    //public static int simulationCount = 0;
    public static String datafilename = "BoffIncentives_New50_50pctrep.csv"; //the name of the file where data will be saved. 
    public static int stepCount = 2000; //collect Dynamic data every [this] number of time steps. 
	public static boolean writeSummaryData = true; //if true, write summary data to file. 
    public static boolean writeDynamicData = true; //if true, write dynamics data file, otherwise don't. 
    
	//Initialiation Parameters
    public static int numBoffins = 100; 
    public static double initPower = 0.8; 
    public static double initEffort = 75; //27.5 for power=0.6, 75 for power=0.8
    public static double initReplication = 0.0; //initial probability of replication
    
	//Operational Parameters
	public static double baseRate = 0.1; //the base rate of true hypotheses
	public static double activityRate = 1.0; //The maximum probability a boffin tests a hypothesis today.
	public double truePublishedHypotheses = 0; //the number of published hypotheses that are true. 
	public static double effortCoeff = 0.2; //the parameter eta, the effect of effort on activity rate. 
	public int maxPublications = 1000000;// the maximum size of the hypothesisBag.  
	
	//Payoffs
	public static double payoff_NEWPUB = 1; //new positive result
	public static double payoff_POSREP = .5; //payoff for a positive replication
	public static double payoff_NEGREP = .5; //payoff for a negative replication
	public static double payoff_REFUTED = -100.0; //payoff (negative) for having one's study refuted. 
	public static double payoff_SUPPORTED = .1; //payoff for having one's study successfully replicated 
	
	//Communication -- important for studying replication
	public static double probComm_POSREP = 1.0; //probability of publishing successful replication
	public static double probComm_NEGREP = 1.0; //probability of publishing unsuccessful replication
	public double false_discovery_rate = 0; //the rate of false discoveries in the publications published at this time. 
	
	//Death and reproduction
	public int indexCount = 0; //counts the indices. 
	public static int numChooseDie = 10; //number of agents to select for death, oldest dies. 
	public static int numChooseReproduce = 10; //number of agents to sample for reproduction, highest payoff wins. 
	public static double mutationRate = 0.01; //probability of mutation for each variable 
	public static boolean mutatePower = false; //let power mutate and evolve (default)
	public static boolean mutateEffort = true; //let effort mutate and evolve. 
	public static boolean mutateReplication = true; //let replication rates mutate and evolve 
	public static double mutSD_pow = 0.01;  //SD of Gaussian error on power mutation 
	public static double mutSD_eff = 1.0;  //SD of Gaussian error on effort mutation 
	public static double mutSD_rep = 0.01; //SD of Gaussian error on replication mutation 
	
	
	//Agents
	public Bag hypothesisBag; //contains all the hypotheses already tested. 
	public Bag boffinBag; //contains all the active 
	public IntBag deadBoffins; //contains the indices of all the dead boffins. 
	public static Data data; //Object controlling data output to file. 
	public static Evolver evo; //Object controlling boffin death and reproduction
	
	
	
	
	
	/**
	 * Constructor method
	 */
	public AgentsSimulation(long seed) {
            super(seed); //use the constructor for SimState
	}

	/************************************************* START METHOD ********************************************/
	public void start(){
		super.start();
		truePublishedHypotheses = 0; 
		boffinBag = new Bag();// create a bag to hold all the boffins
		//deadBoffins = new IntBag(); //holds the indices of the dead boffins		
		hypothesisBag = new Bag(); //create new empty bag of hypotheses
		data = new Data(); //Create the new data class and headers      
		createBoffins();//create the Boffins
		evo = new Evolver(this); //create the evolver agent
		
	}//end start
	
	
	/*********************	Initialization Methods	****************************************/
	
	/**
	 * Create the initial boffins
	 */
	public void createBoffins(){
		for(int i = 0; i < numBoffins; i++){
			Boffin b = new Boffin(i, this, initPower, initEffort, initReplication); 
			boffinBag.add(b);
			indexCount++;
		}	
	}	
	
	/*********************	Operational Methods	********************************************/

	/**
	 * returns true if the boffin with the corresponding index is dead.
	 */
	public boolean isDead(int index){
		if(deadBoffins.numObjs < 1)
			return false;
		else{
			boolean dead = false; 
			for(int i = 0; i < deadBoffins.numObjs; i++){
				if(deadBoffins.get(i) == index){
					dead = true;
					break;
				}	
			}
			return dead; 
		}	
	}
	
	/**
	 * returns true if the boffin with the corresponding index is still alive.
	 */
	public boolean isAlive(int index){
		boolean alive = false; 
		for(int i = 0; i < boffinBag.numObjs; i++){
			Boffin b = (Boffin)boffinBag.get(i);
			if(b.index == index){
				alive = true;
				break;
			}
		}
		return alive; 
	}
	
	
	/**
	 * Find the agent in the boffinBag. 
	 */
	public Boffin findAgent(int index){
		int i = 0; 
		
		Boffin b = (Boffin)boffinBag.get(i);
		while(b.index != index){
			i++;
			if(i >= boffinBag.numObjs){
				throw new IllegalArgumentException("Boffin with designated index not found");
			}
			b = (Boffin)boffinBag.get(i);
		}
		return b;	
	}
	
	
	/**
	 * Returns the number of published hypotheses that are true. For a given lab, 
	 * this will depend on the power and false positive rate. However, when different labs
	 * have different methods, we need an explicit calculation. 
	 * This is a CUMULATIVE measure. 
	 */
	public double initPrecision(){
		double count = 0;
		for(int i = 0; i < hypothesisBag.numObjs; i++){
			Hypothesis h = (Hypothesis)hypothesisBag.get(i);
			if(h.actuallyTrue)
				count++;
			
			
			
		}		
		return count/(double)hypothesisBag.numObjs;
		//return truePublishedHypotheses/(double)hypothesisBag.numObjs;
	}
	
	
	/**
	 * Boffin stats: returns the mean and SD for the boffin stats of interest:
	 * power[0,1], false positive[2,3], effort[4,5], and replication rate[6,7]. 
	 */
	public double[] boffinStats(){
		double[] bs = new double[8];
		double[] power = new double[boffinBag.numObjs];
		double[] falsepos = new double[boffinBag.numObjs];
		double[] effort = new double[boffinBag.numObjs];
		double[] replic = new double[boffinBag.numObjs];
		for(int i = 0; i < boffinBag.numObjs; i++){
			Boffin b = (Boffin)boffinBag.get(i);
			power[i] = b.power;
			effort[i] = b.effort;
			falsepos[i] = b.falseposrate;
			replic[i] = b.replicationProb;
		}
		bs[0] = mean(power);
		bs[1] = stdev(power, bs[0]);
		bs[2] = mean(falsepos);
		bs[3] = stdev(falsepos, bs[2]);
		bs[4] = mean(effort);
		bs[5] = stdev(effort, bs[4]);
		bs[6] = mean(replic);
		bs[7] = stdev(replic, bs[6]);
		return bs;
	}
	
	
	
	/**
	 * Return the mean of a vector of doubles.
	 */
	public static double mean(double[] vector){
		double total = 0.0;
		double n = (double)vector.length;
		for(int i = 0; i < n; i++)
			total += vector[i];
		return total/n;
	}
	
	
	/**
     * calculates the standard deviation of an array of doubles.
     */
    public static double stdev(double[] vector){
      double avg = mean(vector);
  	  double val = 0.0;
  	  double sumSq = 0.0;
  	  for(int i = 0; i < vector.length; i++)
  		  sumSq += Math.pow((double)(vector[i] - avg), 2.0); //sum of the squares.
  	  val = (1/(double)(vector.length))*sumSq;
  	  val = Math.sqrt(val);
  	  return val;
    }
	
	/**
     * calculates the standard deviation of an array of doubles when the mean is already known. 
     */
    public static double stdev(double[] vector, double avg){
      //double avg = mean(vector);
  	  double val = 0.0;
  	  double sumSq = 0.0;
  	  for(int i = 0; i < vector.length; i++)
  		  sumSq += Math.pow((double)(vector[i] - avg), 2.0); //sum of the squares.
  	  val = (1/(double)(vector.length))*sumSq;
  	  val = Math.sqrt(val);
  	  return val;
    }
	

	/**
     * These are the column headers for the data file
     */
	public static Bag makeHeaderBag(){
    	Bag headerBag = new Bag();
    	//run parameters
    	headerBag.add("batch");
    	headerBag.add("run");
    	headerBag.add("time"); //time the model was run to -- end result only
    	//model parameters
    	headerBag.add("numBoffins");
    	headerBag.add("initPower");
    	headerBag.add("initEffort");
    	headerBag.add("initReplication");
    	headerBag.add("baseRate");
    	headerBag.add("activityRate");
    	headerBag.add("effortCoeff");
    	headerBag.add("maxPublications");
    	headerBag.add("payoff_NEWPUB");
    	headerBag.add("payoff_POSREP");
    	headerBag.add("payoff_NEGREP");
    	headerBag.add("payoff_REFUTED");
    	headerBag.add("payoff_SUPPORTED");
    	headerBag.add("probComm_POSREP");
    	headerBag.add("probComm_NEGREP");
    	headerBag.add("numChooseDie");
    	headerBag.add("numChooseReproduce");
    	headerBag.add("mutationRate");
    	headerBag.add("mutatePower");
    	headerBag.add("mutateEffort");
     	headerBag.add("mutateReplication");
     	headerBag.add("mutSD_pow");
     	headerBag.add("mutSD_eff");
    	headerBag.add("mutSD_rep");
    	//dependent variables
    	headerBag.add("Precision_init"); 
    	headerBag.add("power_mean"); 
    	headerBag.add("power_SD"); 
    	headerBag.add("falsepos_mean"); 
    	headerBag.add("falsepos_SD"); 
    	headerBag.add("effort_mean");
    	headerBag.add("effort_SD"); 
    	headerBag.add("replic_mean");
    	headerBag.add("replic_SD"); 
    	headerBag.add("FDR"); 
    	return headerBag;
    }
	
	
/************************* MAIN LOOP - BATCH MODE (TEXT) / SINGLE RUN MODE (COMPATIBLE WITH GRAPHICS) *************/
	
    public static void main(String[] args){

    	/*--------------- experimentMode = TRUE --------------------------------------------------- */
        if (experimentMode == true) { //are we running a (batch of) experiment(s)? 
               
               try {

                   PrintWriter pwExperimentData = new PrintWriter(new FileWriter(new File(datafilename))); //where data will be saved. 
                   String datafileDyn = datafilename.replace(".csv", "_DYN.csv"); //dynamic data
                   PrintWriter pwExperimentData_Dyn = new PrintWriter(new FileWriter(new File(datafileDyn))); //where data will be saved. 

                   Bag headerBag = makeHeaderBag(); //headers to data file
                 
                   for(int i = 0; i < headerBag.numObjs; i++) { //make hypothesis data file headers
                       pwExperimentData.print((String)headerBag.get(i));
                       pwExperimentData.print(",");
                       
                       pwExperimentData_Dyn.print((String)headerBag.get(i));
                       pwExperimentData_Dyn.print(",");   
                   }
                   pwExperimentData.println();  
                   pwExperimentData_Dyn.println();

 
                   if(!writeSummaryData)
                	   pwExperimentData.close();
                   if(!writeDynamicData)
                	   pwExperimentData_Dyn.close();
                   
                   
                   int batchRun = 0; //keep track of which batch of parameters is being run. 
                   int modelRun = 0;
                   int printRun = 0; //To keep track of runs visually. 

                   /*
                    * This is where to play with parameter values. 
                    * We can set up for-loops to go through various values for each parameter. 
                    */
                   //PARAMETER VALUES FOR BATCH RUNS
                   	double[] baseRate_array = {0.1};//{0.1, 0.01, 0.001};  //baseRate
                   	double[] effortCoef_array = {0.2}; //eta
                   	double[] payoffPOSREP_array = {0.5}; //payoff for + replication
                   	double[] payoffNEGREP_array = {0.5}; //payoff for - replication
                   	double[] payoffREFUTED_array = {-100}; //payoff (punish) for a refutation
                   	double[] payoffSUPPORTED_array = {0.1}; //payoff for supporting result
                   	double[] probCommPOSREP_array = {1}; //prob publish + replication
                   	double[] probCommNEGREP_array = {1}; //prob publish - replication //NOTE: ignore. set CommNEGREP = CommPOSREP.
                   	boolean[] mutatePower_array = {false}; //mutate power
                   	int[] mutateEffort_array = {4}; //{0, 1, 2, 3, 4};
                   	//boolean[] mutateEffort_array = {true}; //mutate effort
                   	boolean[] replication_array = {true}; //include replication
                   	                  	
                   	long[] simLengthArray = {1000000}; //time to run the simulation for. 
                   	
                    int numTotalSims = baseRate_array.length * effortCoef_array.length * payoffPOSREP_array.length * payoffNEGREP_array.length * payoffREFUTED_array.length * payoffSUPPORTED_array.length * probCommPOSREP_array.length * probCommNEGREP_array.length * mutatePower_array.length * mutateEffort_array.length * replication_array.length * simLengthArray.length; 
                    
                   	//SIMULATION LOOPS FOR PARAMETER SWEEPS
                   	for (int a = 0; a < baseRate_array.length; a++) {
                    	baseRate = baseRate_array[a];
                    
                    	for(int b = 0; b < effortCoef_array.length; b++){
                    		effortCoeff = effortCoef_array[b];
                    		                   		
                    		for(int c=0; c < payoffPOSREP_array.length; c++){
                    			payoff_POSREP = payoffPOSREP_array[c];
                    			                   			
                    			for(int d = 0; d < payoffNEGREP_array.length; d++){
                    				payoff_NEGREP = payoffNEGREP_array[d];
                    				                    				
                    				for(int e = 0; e < payoffREFUTED_array.length; e++){
                    					payoff_REFUTED = payoffREFUTED_array[e];
                    					
                    					for(int f = 0; f < payoffSUPPORTED_array.length; f++){
                    						payoff_SUPPORTED = payoffSUPPORTED_array[f];
                    						
                    						for(int g = 0; g < probCommPOSREP_array.length; g++){
                    							probComm_POSREP = probCommPOSREP_array[g];
                    							probComm_NEGREP = probCommPOSREP_array[g];
                    							
                    							for(int h = 0; h < replication_array.length; h++){
                    								if(replication_array[h]){
                    									initReplication =  .01;
                    									mutateReplication = true; //usually true
                    								}
                    								else{
                    									initReplication = 0.0;
                    									mutateReplication = false;
                    								}
                        							for(int i = 0; i < mutatePower_array.length; i++){
                        								mutatePower = mutatePower_array[i];
                            							
                            							for(int j = 0; j < mutateEffort_array.length; j++){ //only one that matters here
                            								baseRate = .1;
                            								effortCoeff = .2;
                            								payoff_POSREP = .5;
                            								payoff_NEGREP = .5;
                            								payoff_REFUTED = -100;
                            								payoff_SUPPORTED = 0.1;
                            								probComm_POSREP = 1;
                            								probComm_NEGREP = 1;
                            								switch(mutateEffort_array[j]){
                            									case 0:  //power evolves
                            										initReplication =  0.0;
                            										mutateReplication = false;
                            										mutatePower = true;
                            										mutateEffort = false;
                            										break;
                            									case 1: //effort evolves
                            										initReplication =  0.0;
                            										mutateReplication = false;
                            										mutatePower = false;
                            										mutateEffort = true;
                            										break;
                            									case 2: //replication evolves
                            										initReplication =  0.01;
                            										mutateReplication = true;
                            										mutatePower = false;
                            										mutateEffort = true;
                            										break;
                            									case 3: //effort evolves w 10% replication
                            										initReplication =  0.1;
                            										mutateReplication = false;
                            										mutatePower = false;
                            										mutateEffort = true;
                            										break;
                            									case 4: //effort evolves w 25% replication
                            										initReplication =  0.5;
                            										mutateReplication = false;
                            										mutatePower = false;
                            										mutateEffort = true;
                            										break;
                            								}
                                							
                                							for(int k = 0; k < simLengthArray.length; k++){
                                    							lengthOfSimulations = simLengthArray[k];  
                                    							if(mutatePower == false && mutateEffort == false && mutateReplication == false)
                                    								lengthOfSimulations = 1; //don't run sims with no mutation
                    					
                    					//WHAT REPEATS FOR EVERY PARAMETER COMBO
                    				
                    					modelRun = 0;
                    					printRun++;
                    					
                                       for (int z=0; z < numberOfSimulations; z++) { //how many repetitions for each parameter combo
                                          
                                           System.out.println("Batch " + printRun + " of " + numTotalSims + ", run " + modelRun);
                                           long steps = 0;
                                           AgentsSimulation as = new AgentsSimulation(System.currentTimeMillis());
                                           as.start();
                                           modelRun++;
                                           
                                           
                                           
                                           // simulation
                                           do {
                                               if (!as.schedule.step(as)) { // stops if it can't process another iteration of the model
                                                       System.out.println("ouch");
                                                       break;
                                               }
                                              steps = as.schedule.getSteps();
                                              
                                              //write dynamics data
                                              if(writeDynamicData && (steps == 1 || steps % stepCount == 0)){ //if time to print data                                       	  
                                  	                Bag ds = as.data.getData((SimState)as, modelRun, printRun);
                                  	                for (int x = 0; x < ds.numObjs; x++) {
                                  	                    pwExperimentData_Dyn.print(ds.objs[x]);
                                  	                	pwExperimentData_Dyn.print(",");
                                  	                	
                                  	                }
                                  	                pwExperimentData_Dyn.println();
                                                  
                                              }                                             
                                           } while (steps < lengthOfSimulations);

                                           //once the sim is done, write the data. 
                                           Bag ds = as.data.getData((SimState)as, modelRun, printRun);
                                           for (int x = 0; x < ds.numObjs; x++) {
                                        	   pwExperimentData.print(ds.objs[x]);
                                        	   pwExperimentData.print(",");
                                           }
                                           pwExperimentData.println(); 
                                          

                                           //finish the simulation
                                           as.finish();
                                           System.gc();
                                       }
                    						
                                							}//(k)
                            							}//(j)
                        							}//(i)
                    							}//(h)
                    						}//(g)
                    					}//(f)
                    				}//(e)
                    			}//(d)
                    		}//(c)
                   		}//(b)
                   } //end looping through parameters. (a) 
                   	
                   	
                   	
                //System.out.println("Finished all simulations!");
                if(writeSummaryData){
             	   pwExperimentData.close();
                }
                if(writeDynamicData){
                	pwExperimentData_Dyn.close();
                 }
                
        
            } catch (IOException e) {}

            System.exit(0);
         }//end if experimentMode = true

        
        /*--------------- experimentMode = FALSE --------------------------------------------------- */
        
        if (experimentMode == false) { //if we're just running the simulation for funsies
            long steps = 0;

          //Print out headers
            Bag headerBag = makeHeaderBag(); //headers to data file
            for(int i = 0; i < headerBag.numObjs; i++) { //make hypothesis data file headers
                System.out.print((String)headerBag.get(i));
                System.out.print("\t");
            }
            System.out.println();
            
            AgentsSimulation as = new AgentsSimulation(System.currentTimeMillis());
            as.start();
            
            
            
            do {
                // stops if it can't process another iteration of the model
                if (!as.schedule.step(as)) {
                    System.out.println("ouch");
                    break;
                }
                
                steps = as.schedule.getSteps();
                //if(writeDynamicData) //if time to print data
                if(steps == 1 || steps % stepCount == 0){ //if time to print data
	                Bag ds = as.data.getData((SimState)as, 1, 1);
	                for (int j = 0; j < ds.numObjs; j++) {
	                	System.out.print(ds.objs[j]);
	                	System.out.print("\t");
	                }
	                System.out.println(); 
                }
                
                // number of steps: for DEBUG
      //          steps = as.schedule.getSteps();
      //          System.out.println();
      //          System.out.println("step: " + steps + " count " + as.hypothesisBag.numObjs);
            } while (steps < lengthOfSimulations);

            // ends simulation
            as.finish();
            System.gc();

            System.exit(0);
        }
    }//end main
	
	
}//end class
