# Supplementary material for: The natural selection of bad science
Source: R Soc Open Sci. 2016 Sep 21;3(9):160384. doi: 10.1098/rsos.160384 (PMC5043322; doi:10.1098/rsos.160384)
Supplement: 2. Source code for agent-based model [file rsos160384supp2.zip › BofflandIncentives_v1.0/src/agents/Boffin.java]

package agents;

import sim.engine.SimState;
import sim.engine.Steppable;
import sim.engine.Stoppable;

public class Boffin implements Steppable {
	
	/*********************Variables******************************/
	public Stoppable event; //for multiple Boffins, we might want some to "die"
	public double power = 0.6; //power of experimental methods. Pr(+|True)
	public double falseposrate; //the false positive rate; 
	public double effort = 27.5; //the effort put into high power and low false positive rate
	public double replicationProb; //probability of replication
	public double payoffTotal; // accumulated payoffs
	public int age; //how many time steps alive?
	public int index; //index all agents
	
	/**
     * Constructor 
     */
	public Boffin(int i, AgentsSimulation as, double pow, double eff, double rep){
		power = pow;
		effort = eff; 
		replicationProb = rep;
		falseposrate = pow/(1 + (1 - pow)*eff);	
		age = 0; 
		index = i; 
		payoffTotal = 0; 
		this.event = as.schedule.scheduleRepeating(this, 1, 1); 
	}
	
	/**
	 * Reset the boffin with new parameters. 
	 */
	public void reset(int i, double pow, double eff, double rep){
		power = pow;
		effort = eff; 
		replicationProb = rep;
		falseposrate = pow/(1 + (1 - pow)*eff);	
		age = 0; 
		index = i; 
		payoffTotal = 0; 
	}
	
	
	
	/*********************** STEP METHOD ***************************************************************/
   	public void step(SimState state){
   		/*
   		 * Stage 1: The boffin wakes up and decides whether to perform an experiment.
   		 * Stage 2: The boffin chooses a hypothesis to test. He will either choose a new one (at random), or
   		 * 			choose a published hypothesis from the literature to replicate, which will be chosen at random.
   		 * Stage 3: The boffin performs an experiment to assess the truth of the hypothesis. 
   		 * Stage 4: The boffin attempts to publish his result, receives payoffs
   		 */
   		AgentsSimulation as = (AgentsSimulation)state;
   		
   		
   		if(as.random.nextBoolean(probTest(as))){ //Boffin attempts experiment with some probability
   			Hypothesis h = chooseHypothesis(as); //choose a hypothesis to test.
   			boolean result = experiment(h, as); //is the hypothesis experimentally supported?
   			attemptPublish(h, result, as); //attempt to publish the results.
   		}
   		age++;
   		
   	}//end step
   	
   	

   	/*********************** OPERATIONAL METHODS ***************************************************************/

   	/**
   	 * The probability of testing a hypothesis this time step
   	 */
   	public double probTest(AgentsSimulation as){
   		if(!as.mutateEffort)
   			return as.activityRate;
   		else{
   			double x = as.activityRate - as.effortCoeff*Math.log10(effort);
   			return x;
   		}
   	}
   	
   	
   	/**
   	 * Choose either a previously published or untested hypothesis.
   	 */
   	public Hypothesis chooseHypothesis(AgentsSimulation as){
   		
   		if(as.hypothesisBag.numObjs > 0 && as.random.nextBoolean(as.initReplication)){ //REPLICATE -- pick a hypothesis from the bag
   			//choose a random study to replicate 
   			int index = as.random.nextInt(as.hypothesisBag.numObjs); //random index
   			Hypothesis h = (Hypothesis)as.hypothesisBag.get(index);	
   			return h;
   		}
   		
   		else{ //NEW HYPOTHESIS
   			Hypothesis h = new Hypothesis(as.baseRate, as);
   			return h;
   		}
   	}
   	
   	
   	/**
   	 * Perform an experiment on the hypothesis. Returns true if result is positive, false if negative.
   	 */
   	public boolean experiment(Hypothesis h, AgentsSimulation as){
   		boolean result; 		
   		if(h.actuallyTrue){ //if hypothesis is actually TRUE
   			if(as.random.nextBoolean(power))
   				result = true;
   			else
   				result = false;
   		}
   		else{ //if hypothesis is actually FALSE
   			if(as.random.nextBoolean(falseposrate))
   				result = true;
   			else
   				result = false;
   		}	
   		return result;
   	}
   	
   	
   	/**
   	 * Attempt to publish the result of the experiment. 
   	 * If there is bias, for example, positive results may be more likely to be published than negative results. 
   	 */
   	public void attemptPublish(Hypothesis h, boolean result, AgentsSimulation as){  		
   		if(h.untested && result){ //always publish novel positive results
   			publish(h, result, as);
   			h.authorIndex = this.index; //assign this boffin as the author
   			payoffTotal += as.payoff_NEWPUB;
   			
   		}
   		
   		else if(!h.untested){ //if it's not a novel hypothesis
   			if(!result && as.random.nextBoolean(as.probComm_NEGREP)){ //if unsuccessful replication
	   				publish(h, result, as);
	   				payoffTotal += as.payoff_NEGREP;
	   				rewardOriginalAuthor(h.authorIndex, as.payoff_REFUTED, as); //punish the original author. 
   			}
   			else if (as.random.nextBoolean(as.probComm_POSREP)){ //if successful replication
   				publish(h, result, as);
   				payoffTotal += as.payoff_POSREP;
   				rewardOriginalAuthor(h.authorIndex, as.payoff_SUPPORTED, as); //punish the original author.
   			}
   		}
   	}
   	
   	
   	/**
   	 * Publish results
   	 */
   	public void publish(Hypothesis h, boolean result, AgentsSimulation as){
   		if(!h.untested && h.unfalsified && !result) //if first unsuccessful replication, note that. 
   			h.unfalsified = false;
   		
   		if(h.untested){ //if it's a new hypothesis, add to the bag. 
				as.hypothesisBag.add(h);
				h.untested = false;
				if(h.actuallyTrue)
					as.truePublishedHypotheses++; 
			}
   		
			
			if(result) //update the tally.
				h.observedTrue++;
			else
				h.observedFalse++;	
			
			if(result)
				as.evo.publishedHypotheses.add(h); //add to positive hypotheses published this time step. 
   	}
   	
   	
   	/** 
   	 * Punish the author of the original study when it first fails to replicate. 
   	 * Reward this author if it does successfully replicate
   	 */
   	public void rewardOriginalAuthor(int ind, double reward, AgentsSimulation as){
   		if(as.isAlive(ind)){ //if the boffin is dead, do nothing
   			Boffin b = as.findAgent(ind);
   			b.payoffTotal += reward;
   		}
   	}
   	
   	

}//end class
