# Supplementary material for: The natural selection of bad science
Source: R Soc Open Sci. 2016 Sep 21;3(9):160384. doi: 10.1098/rsos.160384 (PMC5043322; doi:10.1098/rsos.160384)
Supplement: 2. Source code for agent-based model [file rsos160384supp2.zip › BofflandIncentives_v1.0/src/agents/Data.java]

package agents;

import sim.engine.SimState;
import sim.util.Bag;

public class Data {

	public String[] fileheaders = null;	
	public Bag headerBag = null;
	public Bag dataBag = null; 
	public Bag dataSumBag = null;
	
	public Data(){
		
	}
	
	/**
	 * Returns a Bag with all the values desired by the user for a data file.
	 * This method will be called for each hypothesis
	 */
	public  Bag getData(final SimState state, int runCount, int batchRun){
		final AgentsSimulation as = (AgentsSimulation)state;  // gets the state of the simulation
		dataBag = new Bag(); 
		
		//First, add the things the state-level parameters
		dataBag.add((double)(batchRun)); 
		dataBag.add((double)(runCount)); 
		dataBag.add((double)((AgentsSimulation)state).schedule.getSteps());//Time of the data collection	
		//model parameters
		dataBag.add((double)as.numBoffins);
		dataBag.add(as.initPower);
		dataBag.add(as.initEffort);
		dataBag.add(as.initReplication);
		dataBag.add(as.baseRate);
		dataBag.add(as.activityRate);
		dataBag.add(as.effortCoeff);
		dataBag.add((double)as.maxPublications);
		dataBag.add(as.payoff_NEWPUB);
		dataBag.add(as.payoff_POSREP);
		dataBag.add(as.payoff_NEGREP);
		dataBag.add(as.payoff_REFUTED);
		dataBag.add(as.payoff_SUPPORTED);
		dataBag.add(as.probComm_POSREP);
		dataBag.add(as.probComm_NEGREP);
		dataBag.add((double)as.numChooseDie);
		dataBag.add((double)as.numChooseReproduce);
		dataBag.add(as.mutationRate);
    	double mut_pow = (as.mutatePower) ? 1 : 0;
		dataBag.add(mut_pow);
		double mut_eff = (as.mutateEffort) ? 1 : 0;
		dataBag.add(mut_eff);
		double mut_rep = (as.mutateReplication) ? 1 : 0;
		dataBag.add(mut_rep);
		dataBag.add(as.mutSD_pow);
		dataBag.add(as.mutSD_eff);
		dataBag.add(as.mutSD_rep);
		//outcome variables
		/*
		 * initial precision
		 * power_mean
		 * power_sd
		 * falsepos_mean
		 * falsepos_sd
		 * effort_mean
		 * effort_sd
		 * replic_mean
		 * replic_sd
		 */
		//dataBag.add(as.initPrecision()); //precision of initial findings
		dataBag.add(-999); //don't worry about precision. This is placeholder. 
		double[] boffStats = as.boffinStats(); //mean and sd of power, effort, and replication rate
		for(int i = 0; i < boffStats.length; i++)
			dataBag.add(boffStats[i]);
		dataBag.add(as.false_discovery_rate); //false discovery rate. 
		return dataBag;
	}
	
	
	
	
	
	
	
	
	
}//end class
