# Supplementary material for: The natural selection of bad science
Source: R Soc Open Sci. 2016 Sep 21;3(9):160384. doi: 10.1098/rsos.160384 (PMC5043322; doi:10.1098/rsos.160384)
Supplement: 2. Source code for agent-based model [file rsos160384supp2.zip › BofflandIncentives_v1.0/src/agents/Evolver.java]

package agents;

import sim.engine.SimState;
import sim.engine.Steppable;
import sim.engine.Stoppable;
import sim.util.Bag;

public class Evolver implements Steppable {

	/*********************Variables******************************/
	public Stoppable event; //for multiple Boffins, we might want some to "die"
	public Bag publishedHypotheses; //the hypotheses that are published each time step. 
	
	
	/**
     * Constructor 
     */
	public Evolver(AgentsSimulation as){
		this.event = as.schedule.scheduleRepeating(this, 2, 1); 
		publishedHypotheses = new Bag(); 
	}
	
	
	
	/*********************** STEP METHOD ***************************************************************/
   	public void step(SimState state){
   		AgentsSimulation as = (AgentsSimulation)state;	
   		//death(as);
   		//reproduction(as);
   		
   		Boffin bd = dying(as); //the agent who dies
   		Boffin br = reproducing(as); //the agent who reproduces
   		reproduce(bd, br, as);
   		
   		updateFDR(as); //update the false discovery rate. 
   		
   		cleanPubRecord(as);// clean up the bag of published hypotheses. 
   		
   	}//end step
   	
	
   	/*********************** OPERATIONAL METHODS ***************************************************************/

   	/**
   	 * returns the agent who dies. 
   	 */
   	public Boffin dying(AgentsSimulation as){
   		Boffin[] deathBoffins = new Boffin[as.numChooseDie];
   		int oldestAge = 0; 
   		int oldestIndex = 0; 
   		for(int i = 0; i < as.numChooseDie; i++){
   			int ind = as.random.nextInt(as.boffinBag.numObjs);
   			Boffin b = (Boffin)as.boffinBag.get(ind);
   			deathBoffins[i] = b;
   			if(b.age > oldestAge){
   				oldestAge = b.age;
   				oldestIndex = i;
   			}
   		}
   		Boffin db = deathBoffins[oldestIndex];
   		//as.deadBoffins.add(db.index); //add its index to list of dead 
   		return db;
   	}
   	
   	
   	/**
   	 * Choose an agent to reproduce
   	 */
   	public Boffin reproducing(AgentsSimulation as){
   		//Choose which agent reproduces
   		Boffin[] sexyBoffins = new Boffin[as.numChooseReproduce];
   		double maxPayoff = -1000000000; 
   		int maxIndex = 0; 
   		for(int i = 0; i < as.numChooseReproduce; i++){
   			int ind = as.random.nextInt(as.boffinBag.numObjs);
   			Boffin b = (Boffin)as.boffinBag.get(ind);
   			sexyBoffins[i] = b;
   			if(b.payoffTotal > maxPayoff){
   				maxPayoff = b.payoffTotal;
   				maxIndex = i;
   			}
   		}
   		return sexyBoffins[maxIndex];
   	}
   	
   	/**
   	 * 
   	 */
   	public void reproduce(Boffin db, Boffin rb, AgentsSimulation as){
   		int index = as.indexCount;
   		as.indexCount++;
   		
   		//get heritable parameters
   		double pow = rb.power;
   		if(as.mutatePower && as.random.nextBoolean(as.mutationRate)){ //mutate power
   			pow += as.random.nextGaussian()*as.mutSD_pow;
   			if(pow > 1) pow = 1;
   			if(pow < 0) pow = 0;
   		}
   		double eff = rb.effort;
   		if(as.mutateEffort && as.random.nextBoolean(as.mutationRate)){ //mutate effort
   			eff += as.random.nextGaussian()*as.mutSD_eff;
   			if(eff < 1) eff = 1;
   			if(eff > 1000) eff = 1000;
   		}
   		double rep = rb.replicationProb;
   		if(as.mutateReplication && as.random.nextBoolean(as.mutationRate)){ //mutate replication
   			rep += as.random.nextGaussian()*as.mutSD_rep;
   			if(rep > 1) rep = 1;
   			if(rep < 0) rep = 0;
   		}
   		db.reset(index, pow, eff, rep); 		
   	}
   	
   	
   	/**
   	 * update the false discovery rate for the papers published this time step. 
   	 */
   	public void updateFDR(AgentsSimulation as){
   		if(publishedHypotheses == null || publishedHypotheses.numObjs == 0)
   			return;
   		
   		double falsepos = 0; //number of false positives published
   		double totalpos = 0; //number of total positives published
   		for(int i = 0; i < publishedHypotheses.numObjs; i++){
   			Hypothesis h = (Hypothesis)publishedHypotheses.get(i);
   			totalpos++;
   			if(!h.actuallyTrue)
   				falsepos++;
   		}
   		as.false_discovery_rate = falsepos/totalpos; //update FDR
   		publishedHypotheses = new Bag(); //reset bag of published hypotheses
   	}
   	
   	/**
   	 * Maintains the maximum size for the publication record.
   	 * If there are too many hypotheses, the oldest ones are removed from 
   	 * hypothesisBag until the number equals the maximum size (default 1 million?). 
   	 */
	public void cleanPubRecord(AgentsSimulation as){
		while(as.hypothesisBag.numObjs > as.maxPublications)
			as.hypothesisBag.remove(0);
	}
	
}//end class
