# Supplementary material for: The natural selection of bad science
Source: R Soc Open Sci. 2016 Sep 21;3(9):160384. doi: 10.1098/rsos.160384 (PMC5043322; doi:10.1098/rsos.160384)
Supplement: 2. Source code for agent-based model [file rsos160384supp2.zip › BofflandIncentives_v1.0/src/agents/Hypothesis.java]

package agents;

public class Hypothesis {

	/*********************Variables******************************/
	public boolean actuallyTrue; //is the hypothesis REALLY true?
	public int observedTrue; //times observed true.
	public int observedFalse; //times observed false.
	public boolean untested; //true if hypothesis has no published results (false if it's in the hypothesisBag). 
	public boolean unfalsified; //true if the hypothesis has never been falsified (only positive findings). 
	public int authorIndex = -1; //the index of the boffin who first published the finding. 
	
	/************************Methods*****************************/
	
	//Constructor
	public Hypothesis(double baseRate, AgentsSimulation as){
		observedTrue = 0;
		observedFalse = 0;
		untested = true;
		unfalsified = true;
		if(as.random.nextBoolean(baseRate))
			actuallyTrue = true;
		else
			actuallyTrue = false;
	}
	
	
	public int tallyCount(){
		return observedTrue - observedFalse;
	}
	
	
	public int totalReplications(){
		return observedTrue + observedFalse;
	}
	
}//end class
